# Supplementary material for: Nr2e3 is a genetic modifier that rescues retinal degeneration and promotes homeostasis in multiple models of retinitis pigmentosa
Source: Gene Ther. 2020 Mar 2;28(5):223–41. doi: 10.1038/s41434-020-0134-z (PMC7483267; doi:10.1038/s41434-020-0134-z)
Supplement: Supplementary file 4 — Supplmental Table 1 [file 41434_2020_134_MOESM4_ESM.xlsx]

## Sheet: Supplementary Table 1
Gene Name	Symbol	Function	Forward Primer Sequence [5'-3']	Reverse Primer Sequence [5'-3']
Phototransduction
Green cone photoreceptor pigment	OPN1MW	Encodes for green cone photopigment protein or medium-wavelength sensitive opsin	CCCAGGGTCCAATTTCAACTAA	GGATGGCGATTACTTCAATGG
Blue cone photoreceptor pigment	OPN1SW	Encodes for blue cone pigment protein	ACCTCTAACAATGGGCTGTGTGA	GCTGCCGAAGGGTTTACAGA
Rhodopsin	Rho	Encodes for pigmented protein found in the rods	TGAGGATAGCACCCATGCAA	GGCGCAGCTTCTTGAATCTC
G Protein-Coupled Receptor Kinase 1	Grk1	Protein that phosphorylates rhodopsin and initiates its deactivation	AGATCATCAGTGGCCTGGAG	TGCGTAGCCCTTGGTCTTAT
Retinal G Protein Coupled Receptor	Rgr	Retinal G-protein coupled receptor	CTATGAGCCTGTGGGGACAT	AGGTACAGGAGGGCATAGGG
Recoverin	Rcvrn	Protein involved in the phototransduction cascade	GCCTGAGGATGTGAAACTCC	CAAACTGGATCAGTCGCAGA
S-antigen visual arrestin	Arr1	Involved in desensitization of the photoactivated transduction cascade	GTCCTCACCCAACTCCAAGA	ACCTCAAAGTCAACCCCACA
G Protein Subunit Alpha Transducin 2	Gnat2	Estimulates the coupling of rhodopsin and cGMP-phoshodiesterase during visual impulses	CCAGCTGGACCGGATTACAG	CAGGTGACTCCCTCGAAGCA
Cone-Rod Homeobox	Crx	Invovle in the differentiation of photoreceptor cells	ATGGAATCCTGTGGCATCCA	CGCTCAGGAGGAGCAATGAT
Retinoid Isomerohydrolase	Rpe65	Protein located in the retinal pigment epithelium and is involved in visual pigment regeneration	GAATTTGGCACCTGTGCTTT	CAGTGGCACCATTGACAGAA
Survival
AKT Serine/Threonine Kinase	AKT	Regulates metabolism, proliferation, cell survival, growth and angiogenesis	GGATGTGGATCAGCGAGAGT	GTCCATCTGCCACAGTCTGA
Extracellular signal-regulated kinases	ERK	Act as an integration point for multiple biochemical signals	GCAAGATTTGGCTGTCCTTC	GCCCAAAGGCGATCTTAGAC
Epidermal growth factor receptor	Egfr	Cell surface protein that binds to epidermal growth factor	ACCCCATCCTCTGCAATATG	GGCAGTTCTCCTCTCCTCCT
Nuclear Receptor Corepressor	Ncor	Mediates ligand-independent transcription repression of thyroid-hormone and retinoic-acid receptors	CACCAGGTCGATGACAAGTG	CCATGTTCTACCAGGCCTTT
Erythroblast transformation-specific transcription factor	Erg	Regulates development, cell proliferation, differentiation, angiogenesis, inflammation and apoptosis	GACTCCCCTTCCACATCTGA	GATCTCCTGGGAGGCTCATA
Apoptosis
Integrin Subunit Beta 1	Itgb1	Involved in cell adhesion and recognition	TCCTTCAATTGCTCACCTTG	CCGTCTGGCAATTTGCTATT
Toll Like Receptor 2	Tlr2	Role in pathogen recognition and activation of innate immunity	ACCGAAACCTCAGACAAAGC	TTTCATGGCTGCTGTGAGTC
Toll like receptor 4	TLR4	Role in pathogen recognition and activation of innate immunity	TTCTTCTCCTGCCTGACACC	TCCAGCCACTGAAGTTCTGA
Cd34 molecule	Cd34	Role in the attachment of stem cells to the bone marrow extracellular matrix or to stromal cells	CACCGAGCCATATGCTTACA	CAGCCTCCTCCTTTTCACAC
Immunity
C-C Motif Chemokine Ligand 8	Ccl8	Protein involved in immunoregulatory and inflammatory processes	TTCTTTGCCTGCTGCTCATA	ATACCCTGCTTGGTCTGGAA
Nitric Oxide Synthase 1	Nos1	Synthesize nitric oxide from L-arginine	GGGCAAACAGTCTCCTACCA	GCGGACATCTTCTGACTTCC
Toll Like Receptor 7	TLR7	Fundamental role in pathogen recognition and activation of innate immunity	CCACCAGACCTCTTGATTCC	TTGTCTGTGCAGTCCACGAT
Platelet Derived Growth Factor	PDGF	Activates PDGF receptor tyrosine kinases involve in developmental processes	GAGATACCCCGGGAGTTGAT	TCTTGCAAACTGCAGGAATG
Apolipoprotein E	APOE	Essential for the normal catabolism of triglyceride-rich lipoprotein constituents	GTGCTGTTGGTCACATTGCT	GTGCCGTCAGTTCTTGTGTG
Interferon Beta 1	IFNB1	Proteins released as part of the innate immune response to pathogens	CCCTATGGAGATGACGGAGA	CTGTCTGCTGGTGGAAGTTCA
C-C Motif Chemokine Receptor 2	CCR2	Mediates monocyte chemotaxis	CCTGCAAAGACCAGAAGAGG	CAAGGCTCACCATCATCGTA
Transforming Growth Factor Beta	TGFB	Recruitment and activation of SMAD family transcription factors that regulate gene expression	GGCTCTATCTGCACCGCTAC	CGGGAGATGGTGAACTGATT
Neuroprotection
Signal Transducer And Activator Of Transcription 3	STAT3	Mediates gene expression in response to cell stimuli. Key role in cell growth and apoptosis	CGGAGAAGCATTGTGAGTGA	ACTTTCTGCTGCAGCTCCTC
Ciliary Neurotrophic Factor	CNTF	Promotes neurotransmitter synthesis and neurite outgrowth in certain neuronal populations	GCCTTGACTCAGTGGATGGT	AGGCAGAAACTTGGAGCGTA
Brain Derived Neurotrophic Factor	BDNF	Involved in the regulation of stress response	GGTATCCAAAGGCCAACTGA	CTTATGAATCGCCAGCCAAT
Glial Cell Derived Neurotrophic Factor	GDNF	Recruitment and activation of SMAD family transcription factors to regulate gene expression	TCCTGACCAGTTTGATGACG	TCATAGCCCAAACCCAAGTC
LIF, Interleukin 6 Family Cytokine	LIF	Involved in the induction of hematopoietic differentiation	GGCAACCTCATGAACCAGAT	ACCATCCGATACAGCTCCAC
Oxidative Stress
Superoxide Dismutase 2	Sod2	Encodes a mitochondrial protein that forms a homotetramer and binds one manganese ion per subunit	GGCCAAGGGAGATGTTACAA	AGACACGGCTGTCAGCTTCT
Sirtuin 1	Sirt1	Regulates epigenetic gene silencing and suppress recombination of rDNA	CTGTTGACCGATGGACTCCT	GGTGGAGGAATTGTTTCTGG
Sirtuin 2	Sirt2	Regulates epigenetic gene silencing and suppress recombination of rDNA	CCCAAAAGGAGCGTCTTCTA	CAAAGATGGCCTCTGGGTAA
Mitogen-Activated Protein Kinase 1	Mapk	Involved in proliferation, differentiation, transcription regulation and development	CCTTGCACTGCACGAAGTAG	TATTCTCCGGCTTCAACGTCT
Vascular Endothelial Growth Factor A	VEGF-a	Induces proliferation and migration of vascular endothelial cells	ATCTTCAAGCCGTCCTGTGT	GCATTCACATCTGCTTGTGCT
Peroxiredoxin 3	Prdx3	Mitochondrial protein with antioxidant function	ACGCGCCCTATTTTAAAGGT	TGTTGATCCAGGCAAGATGA
Peroxiredoxin 5	Prdx5	Antioxidant enzymes, which reduce hydrogen peroxide and alkyl hydroperoxides	AGAAGCAGGTTGGGAGTGTG	CTTTCTTGCCCTTGAACAGC
Cytochrome C	Cyto-c	Important role in the mitochondrial respiratory chain	ACCTGGTGGGAGTGTGCTAC	GAGGTCAGGGGGTAAAGCTC
Mitogen-Activated Protein Kinase 8	Jnk	Mediates immediate-early gene expression in response to cell stimuli	AGGAATACAATGCCCTGCAC	GAGGTCACTCAGGTGCCAGT
Nuclear Factor, Erythroid 2 Like 2	Nrf2	Response to injury and inflamation	AGCATAGAGCAGGACATGGA	GCACTATCTAGCTCCTCCAT
Superoxide Dismutase 1	Sod1	Responsible for destroying free superoxide radicals in the body	AAGCGGTGAACCAGTTGTGT	AGTCACATTGCCCAGGTCTC
Heme Oxygenase 1	Hmox1	Enzyme in heme catabolism, cleaves heme to form biliverdin	TGCTCGAATGAACACTCTGG	TCTCTGCAGGGGCAGTATCT
ER Stress
Activating Transcription Factor 6	ATF6	Transcription factor that activates target genes during endoplasmic reticulum (ER) stress	TGATGTGCACTTTGATGCAG	GAGTCTGTGGACCGAGGAGA
Endoplasmic Reticulum To Nucleus Signaling 1	Ire1	Involved in the response to endioplasmic reticulum based stress signals	CGCGAAGCTTCCTAAGAACA	CCACACCATCTCCCAGAAGT
Activating Transcription Factor 4	ATF4	Transcriptoin factor widely expressed in the mammalian DNA binding protein	GAAACCTCATGGGTTCTCCA	AGCTCATCTGGCATGGTTTC
Eukaryotic Translation Initiation Factor 2 Alpha Kinase	Perk	Phosphorylates the alpha subunit of eukaryotic translation-initiation factor 2, leading to its inactivation	GAAACCTCATGGGTTCTCCA	AGCTCATCTGGCATGGTTTC
Metabolism
Caspase 1	Casp1	Central role in the execution-phase of cell apoptosis	CCAGGCAAGCCAAATCTTTA	GTCCCAGTCAGTCCTGGAAA
Dynactin Subunit 2	Dctn2	Role in ER-to-Golgi transport, the centripetal movement of lysosomes and endosomes, spindle formation	AACGCTGCCTACGACAAGTT	TCCACCTCAGTTGTCAGCTC
Insulin Like Growth Factor Binding Protein 1	Igfbp1	Protein binds both insulin-like growth factors (IGFs) I and II and circulates in the plasma	CGGGAGAAGGTCAATGAACA	GGGATGTGCAGGGAGTAGAG
Interleukin 1 Alpha	Il1a	Involved in immune responses, inflammatory processes, and hematopoiesis	AAGCAACGGGAAGATTCTGA	TGACAAACTTCTGCCTGACG
ATP Binding Cassette Subfamily A Member 1	Abca1	Transport various molecules across extra- and intracellular membranes	CGCTCAGAGGCTTCTTCTGT	GGAAGGGACAAATTGTGCTG
Frizzled Class Receptor 3	Fzd3	Frizzled receptors are coupled to the beta-catenin canonical signaling pathway	TTCCATGTCCGTACCAGGTT	AAAGTCAGGTTCCTGGAGCA
Fos Proto-Oncogene, AP-1 Transcription Factor Subunit	Fos	Regulates cell proliferation, differentiation, and transformation	GGGGCAAAGTAGAGCAGCTA	GGCTGCCAAAATAAACTCCA
Ribosomal Protein S7	Rps7	Catalyze protein synthesis	AATCGAAGTTGGTGGTGGTC	GCGCTTCTGCTTATTTTTCG
Genes evaluated and not differentially expressed
Complement Factor I	Cfi	Regulates the complement cascade	ACGGTGTCAATGACTGTGGA	CACAACGGCTCTCATCTTCA
CREB Binding Protein	Creb	Involved in the transcriptional coactivation of different transcription factors	CCCAGCCATCAGTTATCCAG	CCCTGGTGCATCAGAAGATAA
Connective Tissue Growth Factor	Ctgf	Protein plays a role in chondrocyte proliferation and differentiation, cell adhesion	AGCAGCTGGGAGAACTGTGT	TGGTATTTGCAGCTGCTTTG
C-X-C Motif Chemokine Ligand 1	CXCL1	Secreted growth factor that signals through the G-protein coupled receptor	GCTGGGATTCACCTCCAAGAA	TCTGAACCAAGGGAGCTTCA
G Protein Subunit Alpha Transducin 1	Gnat1	Estimulates the coupling of rhodopsin and cGMP-phoshodiesterase during visual impulses	GAGGATGCTGAGAAGGATGC	GACTGCAGAGTGTTGCCGTA
Insulin Like Growth Factor Binding Protein 2	Igfbp2	Protein binds both insulin-like growth factors (IGFs) I and II and circulates in the plasma	CCGGGAGAAGGTCAATGAAC	GGGATGTGCAGGGAGTAGAG
Interleukin 1 Beta	II1B	Mediator of the inflammatory response and is involved in cell proliferation, differentiation, and apoptosis	GCTGAAAGCTCTCCACCTCA	TTGCTTGGGATCCACACTCT
Interleukin 6	Il6	Functions in inflammation and the maturation of B cells	GATGGATGCTACCAAACTGGA	GGAAATTGGGGTAGGAAGGA
Laminin Subunit Alpha 2	Laminin	Mediate attachment, migration, and organization of cells into tissues during embryonic development	GGCAGCACAGACGAGTGTAA	AGAAGAATGGCCAAAGCAGA
Mitogen-Activated Protein Kinase Kinase 1	Mek	Estimulates the enzymatic activity of MAP kinases	CAGCAGGTCACAGGAGATGA	TTGAAGACCACTCCACCGTT
MYC Proto-Oncogene, BHLH Transcription Factor	Myc	Role in cell cycle progression, apoptosis and cellular transformation	CTCTCCTTCCTCGGACTCG	GATGGAGATGAGCCCGACT
Nerve Growth Factor	NGF	Involved in the regulation of growth and the differentiation of sympathetic and certain sensory neurons	GCAGTGAGGTGCATAGCGTA	CTGTGTCAAGGGAATGCTGA
Nuclear Respiratory Factor 1	Nrf1	Activates genes regulating cellular growth, respiration, heme biosynthesis and mitochondrial DNA transcription and replication	CAACAGGGAAGAAACGGAAA	CCACATTCTCCAAAGGTGCT
Phosphodiesterase 6B	Pde6B	Triggers a signaling cascade in rod photoreceptors that activates cGMP phosphodiesterase	TCCTCTGGTCAGCCAATAAGGT	TGTTCGTGGGCCTGAGTATG
Suppressor Of Cytokine Signaling 5	Socs5	Cytokine-inducible negative regulators of cytokine signaling	GCCGTGGAGCTCTTCTAATC	AAGGGACTGCTCTCTTGCTG
Small Ubiquitin-Like Modifier 2	Sumo2	Involved in nuclear transport, transcriptional regulation, apoptosis, and protein stability	GACGAGAAACCCAAGGAAGG	CGGAATCTGATCTGCCTCAT
TNF Alpha Induced Protein 3	TNFAIP3	Inhibit NF-kappa B activation as well as TNF-mediated apoptosis	AGCACTTTGTACCCCTGGTG	CGTTGATCAGGTGAGTCGTG
TNF Alpha Induced Protein 6	TNFAIP6	Involved in extracellular matrix stability and cell migration	TGGGGATTCAAGAACGGGAT	GCAGCACAGACATGGAATCC
Vascular Endothelial Growth Factor C	VEGF-c	Promotes angiogenesis and endothelial cell growth	CAAGGCTTTTGAAGGCAAAG	TCCCCTGTCCTGGTATTGAG
