# Supplementary material for: Nr2e3 is a genetic modifier that rescues retinal degeneration and promotes homeostasis in multiple models of retinitis pigmentosa
Source: Gene Ther. 2020 Mar 2;28(5):223–41. doi: 10.1038/s41434-020-0134-z (PMC7483267; doi:10.1038/s41434-020-0134-z)
Supplement: Supplementary file 5 — Supplmental Table 2 [file 41434_2020_134_MOESM5_ESM.xlsx]

## Sheet: Sheet1
Transcription factor gene List	Forward Primer (5'-3')	Reverse Primer (5'-3'
Nrl	GGGGAAAAGGAACACCTCTCTCT	TCACTGAAGGTGGGTGAAGG
Nr2e3	CACCGGGGTTAAAGATGGATGCATCG	CATGTCACACAGGAGCTTCTCCATCG
Nr1d1	ATCTCAGGTGCCTCAGCGTGCTAC	GGGAGGAGCCACTAGAGCCAATGT
Rora	CATCTCCGCCGATCTCTACAT	GTGACTGAGATACCTCGGCTG
Thrb	CAGGAACTCGCCTGCAAAAC	GAGGGAAAACACGGATCTCCT
Crx	GGGGCCTCACTATTCAGTCA	CCTCACGTGCATACACATCC
