# Supplementary material for: Nr2e3 is a genetic modifier that rescues retinal degeneration and promotes homeostasis in multiple models of retinitis pigmentosa
Source: Gene Ther. 2020 Mar 2;28(5):223–41. doi: 10.1038/s41434-020-0134-z (PMC7483267; doi:10.1038/s41434-020-0134-z)
Supplement: Supplementary file 6 — Supplemental Table 3 [file 41434_2020_134_MOESM6_ESM.xlsx]

## Sheet: Nr2e3 ChIP Suppl table
Gene	Response element sequence (RE)	RE length (bp)	Distance from gene start point (bp)	Distance from ATG (bp)	Forward Primer	Reverse Primer
Atf6	AAGTCAGCTCAAGTCA	16	-57934	-58020	GATTCCTATCTGCCTCCGAGA	TCCCTGGATGGTCTGGTACTT
Casp1	AAGTCAAAGTCA	12	-8281	-8481	TCAGGAGGCAGAAGAAGGTG	TCAAATGCCCCTAATTGCTC
Cd34	AAGTCAAAGAGAGAGAAAGAAAAAGTCA	28	-20128	-20273	CCCTGGGCCAAGAATATAAC	CCTGTGACCCAATTCTTTCC
Crx	AAGTCAATTAAAGAAGTCA	19	-43570	-51213	TGTGCAGGGTAGGGTACTGA	GATGGCTCACCAGCAGAGAT
Egfr	AAGTCAAAGTCA	12	110009	109729	TCCTGTCTCCTCTGGACACC	GTGCACAAAACCCACAGATG
Erg	AAGTCACAGAAGTCATGGAAGTCACGGAAGTCA	33	-76400	-138428	ACCCTCAAGGCTGGATCAGA	TAGAGTCGCACTGTTGAGCC
	AAGTCAATTTTTAAGTCA	18	-59308	-121336	GGAATCCATGCAGCCTGAGT	TCACAGTGTCGTGGGGATTG
	AAGTCACCTTTGAAGTC	17	128947	66919	TGGACAACTCTCCAACGCAT	GCAGCCAACAGACTCAAGAC
Fos	AAGTCATAGCCAAATTGCTCCTAGAAGTCA	30	-8896	-9035	ACCGTTAACCCACAGACTGC	GGACCCACGTGTCTCTTGTT
Gdnf	AAGTCAAAAGTCA	13	-5932	-6938	GGGAAGGGGTAAGGACAGAG	GTGGAGCTTCCTGCTCATTC
Ire1	AAGTCAGAAGTCA	13	-38833	-38912	GTGTCCTTTGGCCAGGACTTA	TGTAGATGCCCTGCTGACTC
Ncor1	AAGTCACAAAAATAAAAGTCA	21	-74527	-94785	ACCATTATGCCTTCCTGCCTTT	CTCTTAGAAGCACAGGCGGC
	AAGTCAAAGTCA	12	99386	79128	CCTTGAGTATCTTCCCCCTCAG	AGTAGGCCACAGGCTACCTT
Ncor2	AAGTCAATTTGAAGTCA	17	-81494	-135839	CTTGAGGGTAGTGGGGACCA	AAATCCCGTGTTGCACAAGC
Nrf1	AAGTCAGAAGTCA	13	-28784	-70720	TGACAACAGCTCTGGGTGAG	TCGAGGCCTTTTAGATCTCAGT
Prdx3	AAGTCATGGGAAAAAGTCA	19	-70640	-70711	GCCTGGTAGCACATTGCTTG	TTATGTGACCCACCCCATGC
Rgr	AAGTCAGAAGTCA	13	-43396	-43483	GTCACCTTGTTTGTCCTCTGC	GCTAGGCCCCTAAGAGCTAA
Rpe65	AAGTCATAGAAGTCA	15	-19645	-19803	TCCTCAAGTCTCAGGCTGGT	GCCTGGATGTTCTTTGGAAG
Stat3	AAGTCAATAAGCAAAAGTCA	20	-74421	-102639	CCCACACCTAGGACACATGG	CCAAACCACGGTAGATGGCT
Sumo2	AAGTCAAAGTCA	12	-44228	-44340	GTGAGCTACGAACCACCAGT	CAGCACAGGATGTGTGGGTT
Tlr2	AAGTCAGGTGCAAGTCA	17	-38806	-39592	CACTGATTTCTCCGTGGTACT	AGTGTGCATATTAGGTGGCAG
Tlr7	AAGTCAGGTGCAAGTCA	17	-74705	-75276	CTCCACCAAATTGGATTCACC	CCCCGTTCTTATTTGAGGGC
